# Supplementary material for: Global transmission and evolutionary dynamics of the Chikungunya virus
Source: Epidemiol Infect. 2020 Feb 19;148:e63. doi: 10.1017/S0950268820000497 (PMC7118414; doi:10.1017/S0950268820000497)
Supplement: Supplementary file 1 [file S0950268820000497sup001.zip]

Archive with 7 entries (7 files):
- supplimentary figures.pdf
- supplimentary figure 5.png
- supplimentary figure 4.png
- supplimentary figure 3.png
- supplimentary figure 2.png
- supplimentary figure 1.png
- supplementary tables.doc
